# Supplementary material for: Human Coding Synonymous Single Nucleotide Polymorphisms at Ramp Regions of mRNA Translation
Source: PLoS One. 2013 Mar 19;8(3):e59706. doi: 10.1371/journal.pone.0059706 (PMC3602041; doi:10.1371/journal.pone.0059706)
Supplement: Table S2 — Stepwise analysis of the distribution bias of FFDS sSNPs. FFDS sSNPs were analyzed in different size windows of the initial segments of coding sequences. (XLS) [file pone.0059706.s002.xls]

## Sheet: codon_cs_cutofff_over
Supplementary Table 2 Stepwise analysis of the distribution bias of FFDS sSNPs. FFDS sSNPs were analyzed in different size windows of the initial segments of coding sequences.
Distance(nt)	First_Two	CpG	First_20_A>G	G>A	Remain_A>G	G>A	OR	P	First_20_C>T	T>C	Remain_C>T	T>C	OR	P	0
20	AC	CpG	35	64	1054	2608	1.35318	0.154876	36	6	1070	322	1.80561	0.178673	1
20	CC	CpG	32	83	1091	2764	0.976754	0.911296	36	10	1319	398	1.08628	0.819127	2
20	CG	CpG	0	0	0	0	none	none	14	0	465	112	none	0.137276	3
20	CT	CpG	0	0	0	0	none	none	29	5	653	147	1.30567	0.587289	4
20	GC	CpG	22	105	957	2510	0.549535	0.010591	51	13	1590	452	1.11524	0.729225	5
20	GG	CpG	0	0	0	0	none	none	45	11	1029	233	0.926319	0.823935	6
20	GT	CpG	0	0	0	0	none	none	12	3	429	138	1.28671	0.698683	7
20	TC	CpG	19	47	687	1791	1.05389	0.848912	21	9	889	305	0.800525	0.581004	8
20	Sub_Total	CpG	108	299	3789	9673	0.922124	0.476428	244	57	7444	2107	1.21164	0.197457	9
20	AC	no	0	0	0	0	none	none	35	4	928	273	2.57408	0.0656613	10
20	CC	no	0	0	0	0	none	none	19	9	968	315	0.686983	0.356936	11
20	CG	no	6	30	180	487	0.541111	0.171532	18	2	407	71	1.57002	0.54768	12
20	CT	no	21	69	630	1593	0.769565	0.30046	66	6	1069	247	2.54163	0.0255279	13
20	GC	no	0	0	0	0	none	none	47	13	1244	310	0.90094	0.744123	14
20	GG	no	18	41	521	942	0.793783	0.421634	35	6	902	229	1.48097	0.37784	15
20	GT	no	12	45	381	1233	0.862992	0.655088	19	4	614	156	1.20684	0.735532	16
20	TC	no	0	0	0	0	none	none	41	15	890	315	0.967416	0.914565	17
20	Sub_Total	no	57	185	1712	4255	0.765771	0.082609	280	59	7022	1916	1.29491	0.0750314	18
Distance	First_Two	CpG	First_21_A>G	G>A	Remain_A>G	G>A	OR	P	First_21_C>T	T>C	Remain_C>T	T>C	OR	P	19
21	AC	CpG	35	67	1054	2605	1.2911	0.226372	38	6	1068	322	1.90949	0.138433	20
21	CC	CpG	36	84	1087	2763	1.08937	0.672267	39	11	1316	397	1.06956	0.845934	21
21	CG	CpG	0	0	0	0	none	none	14	1	465	111	3.34194	0.218821	22
21	CT	CpG	0	0	0	0	none	none	31	6	651	146	1.15873	0.746059	23
21	GC	CpG	23	112	956	2503	0.537666	0.00664243	55	13	1586	452	1.20574	0.549416	24
21	GG	CpG	0	0	0	0	none	none	45	12	1029	232	0.845481	0.613761	25
21	GT	CpG	0	0	0	0	none	none	12	4	429	137	0.958042	0.941649	26
21	TC	CpG	20	48	686	1790	1.08722	0.756628	25	11	885	303	0.77812	0.49423	27
21	Sub_Total	CpG	114	311	3783	9661	0.936117	0.55251	259	64	7429	2100	1.14395	0.34243	28
21	AC	no	0	0	0	0	none	none	40	4	923	273	2.95775	0.0316942	29
21	CC	no	0	0	0	0	none	none	20	10	967	314	0.649431	0.268198	30
21	CG	no	6	31	180	486	0.522581	0.146776	18	2	407	71	1.57002	0.54768	31
21	CT	no	21	74	630	1588	0.715315	0.181279	67	8	1068	245	1.92123	0.0811892	32
21	GC	no	0	0	0	0	none	none	50	13	1241	310	0.960764	0.899745	33
21	GG	no	18	49	521	934	0.658545	0.134562	41	6	896	229	1.74647	0.202939	34
21	GT	no	13	48	380	1230	0.876645	0.678783	19	5	614	155	0.959283	0.93511	35
21	TC	no	0	0	0	0	none	none	43	16	888	314	0.95031	0.865132	36
21	Sub_Total	no	58	202	1711	4238	0.711193	0.0240327	298	64	7004	1911	1.27043	0.0869969	37
Distance	First_Two	CpG	First_22_A>G	G>A	Remain_A>G	G>A	OR	P	First_22_C>T	T>C	Remain_C>T	T>C	OR	P	38
22	AC	CpG	36	71	1053	2601	1.25244	0.277861	39	6	1067	322	1.96157	0.121596	39
22	CC	CpG	36	93	1087	2754	0.98074	0.922355	39	11	1316	397	1.06956	0.845934	40
22	CG	CpG	0	0	0	0	none	none	15	1	464	111	3.58836	0.188774	41
22	CT	CpG	0	0	0	0	none	none	32	6	650	146	1.19795	0.690526	42
22	GC	CpG	24	115	955	2500	0.546324	0.00706263	60	14	1581	451	1.22255	0.504537	43
22	GG	CpG	0	0	0	0	none	none	49	12	1025	232	0.924228	0.811342	44
22	GT	CpG	0	0	0	0	none	none	12	6	429	135	0.629371	0.359656	45
22	TC	CpG	22	54	684	1784	1.06259	0.813146	25	13	885	301	0.654063	0.219813	46
22	Sub_Total	CpG	118	333	3779	9639	0.903843	0.352754	271	69	7417	2095	1.10937	0.448813	47
22	AC	no	0	0	0	0	none	none	42	5	921	272	2.48078	0.0495994	48
22	CC	no	0	0	0	0	none	none	23	10	964	314	0.74917	0.450919	49
22	CG	no	6	31	180	486	0.522581	0.146776	19	2	406	71	1.66133	0.496648	50
22	CT	no	23	77	628	1585	0.753888	0.242122	68	8	1067	245	1.95173	0.0736663	51
22	GC	no	0	0	0	0	none	none	53	14	1238	309	0.9449	0.853584	52
22	GG	no	20	50	519	933	0.719075	0.220368	44	7	893	228	1.60486	0.248639	53
22	GT	no	14	51	379	1227	0.888716	0.700974	19	5	614	155	0.959283	0.93511	54
22	TC	no	0	0	0	0	none	none	44	17	887	313	0.913323	0.756949	55
22	Sub_Total	no	63	209	1706	4231	0.747581	0.0464489	312	68	6990	1907	1.25175	0.0988146	56
Distance	First_Two	CpG	First_23_A>G	G>A	Remain_A>G	G>A	OR	P	First_23_C>T	T>C	Remain_C>T	T>C	OR	P	57
23	AC	CpG	36	74	1053	2598	1.20028	0.375975	39	6	1067	322	1.96157	0.121596	58
23	CC	CpG	38	98	1085	2749	0.982432	0.927367	40	11	1315	397	1.09782	0.786834	59
23	CG	CpG	0	0	0	0	none	none	15	1	464	111	3.58836	0.188774	60
23	CT	CpG	0	0	0	0	none	none	32	6	650	146	1.19795	0.690526	61
23	GC	CpG	25	122	954	2493	0.535493	0.00443198	63	14	1578	451	1.28612	0.400834	62
23	GG	CpG	0	0	0	0	none	none	52	12	1022	232	0.983692	0.960069	63
23	GT	CpG	0	0	0	0	none	none	15	6	426	135	0.792254	0.635999	64
23	TC	CpG	22	55	684	1783	1.04269	0.870397	26	13	884	301	0.680995	0.264376	65
23	Sub_Total	CpG	121	349	3776	9623	0.883565	0.248046	282	69	7406	2095	1.15611	0.287751	66
23	AC	no	0	0	0	0	none	none	44	7	919	270	1.84673	0.131521	67
23	CC	no	0	0	0	0	none	none	25	10	962	314	0.816008	0.591771	68
23	CG	no	7	32	179	485	0.592703	0.215131	20	2	405	71	1.75309	0.450117	69
23	CT	no	25	82	626	1580	0.769501	0.260158	69	9	1066	244	1.75485	0.11523	70
23	GC	no	0	0	0	0	none	none	56	14	1235	309	1.00081	0.997886	71
23	GG	no	20	53	519	930	0.676192	0.142154	47	8	890	227	1.49846	0.296199	72
23	GT	no	14	54	379	1224	0.837291	0.560723	19	5	614	155	0.959283	0.93511	73
23	TC	no	0	0	0	0	none	none	45	17	886	313	0.935135	0.818426	74
23	Sub_Total	no	66	221	1703	4219	0.739855	0.0347244	325	72	6977	1903	1.23118	0.116713	75
Distance	First_Two	CpG	First_24_A>G	G>A	Remain_A>G	G>A	OR	P	First_24_C>T	T>C	Remain_C>T	T>C	OR	P	76
24	AC	CpG	37	76	1052	2596	1.20137	0.367308	41	7	1065	321	1.76539	0.164262	77
24	CC	CpG	38	105	1085	2742	0.914602	0.643057	41	13	1314	395	0.948074	0.869034	78
24	CG	CpG	0	0	0	0	none	none	16	1	463	111	3.83585	0.16299	79
24	CT	CpG	0	0	0	0	none	none	33	6	649	146	1.23729	0.63787	80
24	GC	CpG	25	127	954	2488	0.513379	0.00225768	65	14	1576	451	1.32863	0.341132	81
24	GG	CpG	0	0	0	0	none	none	53	12	1021	232	1.00359	0.991276	82
24	GT	CpG	0	0	0	0	none	none	15	6	426	135	0.792254	0.635999	83
24	TC	CpG	22	56	684	1782	1.0235	0.927602	28	13	882	301	0.735043	0.366613	84
24	Sub_Total	CpG	122	364	3775	9608	0.85305	0.134719	292	72	7396	2092	1.14714	0.304901	85
24	AC	no	0	0	0	0	none	none	46	7	917	270	1.93488	0.102839	86
24	CC	no	0	0	0	0	none	none	25	11	962	313	0.739463	0.409968	87
24	CG	no	7	34	179	483	0.555537	0.160362	23	2	402	71	2.03109	0.334116	88
24	CT	no	27	88	624	1574	0.773929	0.253602	69	9	1066	244	1.75485	0.11523	89
24	GC	no	0	0	0	0	none	none	59	15	1232	308	0.983333	0.954734	90
24	GG	no	22	54	517	929	0.732072	0.226534	47	8	890	227	1.49846	0.296199	91
24	GT	no	14	56	379	1222	0.806069	0.478212	19	5	614	155	0.959283	0.93511	92
24	TC	no	0	0	0	0	none	none	48	17	883	313	1.00087	0.997617	93
24	Sub_Total	no	70	232	1699	4208	0.747296	0.0360089	336	74	6966	1901	1.2391	0.101108	94
Distance	First_Two	CpG	First_25_A>G	G>A	Remain_A>G	G>A	OR	P	First_25_C>T	T>C	Remain_C>T	T>C	OR	P	95
25	AC	CpG	38	76	1051	2596	1.23501	0.295252	42	8	1064	320	1.57895	0.23887	96
25	CC	CpG	39	110	1084	2737	0.895195	0.559471	43	13	1312	395	0.995837	0.989653	97
25	CG	CpG	0	0	0	0	none	none	17	1	462	111	4.08442	0.140828	98
25	CT	CpG	0	0	0	0	none	none	36	6	646	146	1.35604	0.497345	99
25	GC	CpG	26	132	953	2483	0.513196	0.00184529	65	15	1576	450	1.23731	0.464132	100
25	GG	CpG	0	0	0	0	none	none	58	13	1016	231	1.01439	0.96388	101
25	GT	CpG	0	0	0	0	none	none	16	6	425	135	0.847059	0.733908	102
25	TC	CpG	22	56	684	1782	1.0235	0.927602	28	15	882	299	0.632804	0.158267	103
25	Sub_Total	CpG	125	374	3772	9598	0.850447	0.122812	305	77	7383	2087	1.11969	0.383982	104
25	AC	no	0	0	0	0	none	none	49	7	914	270	2.06783	0.0704528	105
25	CC	no	0	0	0	0	none	none	29	12	958	312	0.787056	0.492151	106
25	CG	no	7	34	179	483	0.555537	0.160362	25	2	400	71	2.21875	0.273344	107
25	CT	no	28	92	623	1570	0.766976	0.228674	70	9	1065	244	1.78195	0.105144	108
25	GC	no	0	0	0	0	none	none	63	15	1228	308	1.05342	0.859615	109
25	GG	no	23	56	516	927	0.737853	0.229184	52	8	885	227	1.66723	0.182117	110
25	GT	no	15	56	378	1222	0.86593	0.627194	20	5	613	155	1.01142	0.982168	111
25	TC	no	0	0	0	0	none	none	50	18	881	312	0.983731	0.953723	112
25	Sub_Total	no	73	238	1696	4202	0.759934	0.0442553	358	76	6944	1899	1.2882	0.0489362	113
Distance	First_Two	CpG	First_26_A>G	G>A	Remain_A>G	G>A	OR	P	First_26_C>T	T>C	Remain_C>T	T>C	OR	P	114
26	AC	CpG	39	80	1050	2592	1.20343	0.350725	42	8	1064	320	1.57895	0.23887	115
26	CC	CpG	42	115	1081	2732	0.92301	0.66291	45	14	1310	394	0.966739	0.913487	116
26	CG	CpG	0	0	0	0	none	none	20	2	459	110	2.39651	0.229114	117
26	CT	CpG	0	0	0	0	none	none	37	6	645	146	1.39587	0.456221	118
26	GC	CpG	29	135	950	2480	0.56078	0.00489208	69	15	1572	450	1.31679	0.340984	119
26	GG	CpG	0	0	0	0	none	none	60	13	1014	231	1.05143	0.87328	120
26	GT	CpG	0	0	0	0	none	none	16	6	425	135	0.847059	0.733908	121
26	TC	CpG	22	58	684	1780	0.987094	0.959277	29	16	881	298	0.613082	0.121205	122
26	Sub_Total	CpG	132	388	3765	9584	0.866012	0.160478	318	80	7370	2084	1.124	0.359035	123
26	AC	no	0	0	0	0	none	none	51	7	912	270	2.15695	0.0544439	124
26	CC	no	0	0	0	0	none	none	34	12	953	312	0.927597	0.826047	125
26	CG	no	7	37	179	480	0.507323	0.101335	26	3	399	70	1.52047	0.498532	126
26	CT	no	30	100	621	1562	0.754589	0.185928	73	10	1062	243	1.67034	0.132614	127
26	GC	no	0	0	0	0	none	none	70	16	1221	307	1.10002	0.737359	128
26	GG	no	23	61	516	922	0.67372	0.11325	54	8	883	227	1.73528	0.14861	129
26	GT	no	16	59	377	1219	0.87686	0.647932	24	5	609	155	1.22167	0.688224	130
26	TC	no	0	0	0	0	none	none	54	18	877	312	1.06727	0.816121	131
26	Sub_Total	no	76	257	1693	4183	0.730653	0.0184948	386	79	6916	1896	1.3395	0.0201184	132
Distance	First_Two	CpG	First_27_A>G	G>A	Remain_A>G	G>A	OR	P	First_27_C>T	T>C	Remain_C>T	T>C	OR	P	133
27	AC	CpG	40	87	1049	2585	1.13299	0.52068	44	8	1062	320	1.65725	0.19032	134
27	CC	CpG	42	118	1081	2729	0.898556	0.559211	48	15	1307	393	0.962204	0.898256	135
27	CG	CpG	0	0	0	0	none	none	20	3	459	109	1.58315	0.460888	136
27	CT	CpG	0	0	0	0	none	none	39	6	643	146	1.47589	0.382134	137
27	GC	CpG	32	143	947	2472	0.584134	0.00637337	71	16	1570	449	1.26907	0.396865	138
27	GG	CpG	0	0	0	0	none	none	64	15	1010	229	0.967393	0.91084	139
27	GT	CpG	0	0	0	0	none	none	17	6	424	135	0.902123	0.831754	140
27	TC	CpG	25	62	681	1776	1.05158	0.834774	29	16	881	298	0.613082	0.121205	141
27	Sub_Total	CpG	139	410	3758	9562	0.862627	0.139229	332	85	7356	2079	1.10391	0.42542	142
27	AC	no	0	0	0	0	none	none	55	7	908	270	2.33638	0.0321213	143
27	CC	no	0	0	0	0	none	none	38	14	949	310	0.886648	0.706277	144
27	CG	no	7	37	179	480	0.507323	0.101335	27	3	398	70	1.58291	0.456761	145
27	CT	no	30	103	621	1559	0.731204	0.139859	76	11	1059	242	1.57885	0.163484	146
27	GC	no	0	0	0	0	none	none	70	16	1221	307	1.10002	0.737359	147
27	GG	no	24	62	515	921	0.692264	0.133977	55	8	882	227	1.76942	0.134015	148
27	GT	no	16	63	377	1215	0.818492	0.483201	25	5	608	155	1.27467	0.625296	149
27	TC	no	0	0	0	0	none	none	56	21	875	309	0.941714	0.820233	150
27	Sub_Total	no	77	265	1692	4175	0.71697	0.0117718	402	85	6900	1890	1.29545	0.0336561	151
Distance	First_Two	CpG	First_28_A>G	G>A	Remain_A>G	G>A	OR	P	First_28_C>T	T>C	Remain_C>T	T>C	OR	P	152
28	AC	CpG	42	92	1047	2580	1.12495	0.534803	47	8	1059	320	1.77526	0.133759	153
28	CC	CpG	44	125	1079	2722	0.887993	0.506564	51	17	1304	391	0.89954	0.711061	154
28	CG	CpG	0	0	0	0	none	none	20	3	459	109	1.58315	0.460888	155
28	CT	CpG	0	0	0	0	none	none	40	8	642	144	1.1215	0.77323	156
28	GC	CpG	33	149	946	2466	0.577337	0.00461638	72	16	1569	449	1.28776	0.36781	157
28	GG	CpG	0	0	0	0	none	none	65	15	1009	229	0.983482	0.955073	158
28	GT	CpG	0	0	0	0	none	none	17	6	424	135	0.902123	0.831754	159
28	TC	CpG	26	64	680	1774	1.05983	0.806194	31	18	879	296	0.579952	0.0698635	160
28	Sub_Total	CpG	145	430	3752	9542	0.857583	0.116417	343	91	7345	2073	1.0638	0.60775	161
28	AC	no	0	0	0	0	none	none	55	7	908	270	2.33638	0.0321213	162
28	CC	no	0	0	0	0	none	none	39	15	948	309	0.847468	0.594001	163
28	CG	no	7	37	179	480	0.507323	0.101335	30	3	395	70	1.77215	0.349361	164
28	CT	no	32	104	619	1558	0.77445	0.217272	78	11	1057	242	1.62346	0.13828	165
28	GC	no	0	0	0	0	none	none	71	17	1220	306	1.04754	0.867058	166
28	GG	no	26	63	513	920	0.740122	0.207486	56	8	881	227	1.80363	0.120721	167
28	GT	no	18	65	375	1213	0.895754	0.686428	25	5	608	155	1.27467	0.625296	168
28	TC	no	0	0	0	0	none	none	58	22	873	308	0.930126	0.7797	169
28	Sub_Total	no	83	269	1686	4171	0.763323	0.035562	412	88	6890	1887	1.28223	0.0382822	170
Distance	First_Two	CpG	First_29_A>G	G>A	Remain_A>G	G>A	OR	P	First_29_C>T	T>C	Remain_C>T	T>C	OR	P	171
29	AC	CpG	42	97	1047	2575	1.0649	0.738413	47	10	1059	318	1.41133	0.328292	172
29	CC	CpG	45	129	1078	2718	0.879536	0.46763	54	17	1301	391	0.95465	0.87019	173
29	CG	CpG	0	0	0	0	none	none	20	3	459	109	1.58315	0.460888	174
29	CT	CpG	0	0	0	0	none	none	40	8	642	144	1.1215	0.77323	175
29	GC	CpG	35	151	944	2464	0.605006	0.0080566	74	17	1567	448	1.24449	0.424264	176
29	GG	CpG	0	0	0	0	none	none	70	15	1004	229	1.06441	0.831724	177
29	GT	CpG	0	0	0	0	none	none	18	7	423	134	0.81459	0.65264	178
29	TC	CpG	26	67	680	1771	1.01067	0.96405	33	19	877	295	0.584229	0.0662484	179
29	Sub_Total	CpG	148	444	3749	9528	0.847159	0.0864692	356	96	7332	2068	1.04594	0.702646	180
29	AC	no	0	0	0	0	none	none	57	7	906	270	2.42668	0.0245365	181
29	CC	no	0	0	0	0	none	none	41	15	946	309	0.892812	0.713356	182
29	CG	no	7	38	179	479	0.492943	0.0865729	30	3	395	70	1.77215	0.349361	183
29	CT	no	32	107	619	1555	0.751287	0.165889	85	11	1050	242	1.78095	0.0749712	184
29	GC	no	0	0	0	0	none	none	71	17	1220	306	1.04754	0.867058	185
29	GG	no	27	65	512	918	0.744772	0.209434	58	9	879	226	1.65693	0.163481	186
29	GT	no	19	66	374	1212	0.932912	0.794747	25	5	608	155	1.27467	0.625296	187
29	TC	no	0	0	0	0	none	none	59	23	872	307	0.903121	0.688902	188
29	Sub_Total	no	85	276	1684	4164	0.761515	0.0319595	426	90	6876	1885	1.29761	0.0280253	189
Distance	First_Two	CpG	First_30_A>G	G>A	Remain_A>G	G>A	OR	P	First_30_C>T	T>C	Remain_C>T	T>C	OR	P	190
30	AC	CpG	42	99	1047	2573	1.04257	0.82426	47	10	1059	318	1.41133	0.328292	191
30	CC	CpG	46	137	1077	2710	0.844872	0.33261	54	18	1301	390	0.899308	0.702743	192
30	CG	CpG	0	0	0	0	none	none	21	3	458	109	1.66594	0.410356	193
30	CT	CpG	0	0	0	0	none	none	40	8	642	144	1.1215	0.77323	194
30	GC	CpG	38	160	941	2455	0.61962	0.00887551	77	17	1564	448	1.29743	0.339429	195
30	GG	CpG	0	0	0	0	none	none	73	15	1001	229	1.11335	0.713707	196
30	GT	CpG	0	0	0	0	none	none	18	8	423	133	0.707447	0.42568	197
30	TC	CpG	27	68	679	1770	1.03504	0.881927	35	19	875	295	0.621053	0.100917	198
30	Sub_Total	CpG	153	464	3744	9508	0.837388	0.0619948	365	98	7323	2066	1.05077	0.670645	199
30	AC	no	0	0	0	0	none	none	59	7	904	270	2.51738	0.0186793	200
30	CC	no	0	0	0	0	none	none	46	15	941	309	1.00701	0.981686	201
30	CG	no	7	40	179	477	0.466341	0.0628012	31	3	394	70	1.83587	0.318963	202
30	CT	no	33	110	618	1552	0.753398	0.164095	88	11	1047	242	1.84909	0.057013	203
30	GC	no	0	0	0	0	none	none	77	17	1214	306	1.14168	0.630332	204
30	GG	no	28	66	511	917	0.761312	0.238949	60	9	877	226	1.71798	0.133964	205
30	GT	no	19	69	374	1209	0.890142	0.661296	25	6	608	154	1.05537	0.907417	206
30	TC	no	0	0	0	0	none	none	62	23	869	307	0.952319	0.846873	207
30	Sub_Total	no	87	285	1682	4155	0.754083	0.0244933	448	91	6854	1884	1.35324	0.0100289	208
Distance	First_Two	CpG	First_31_A>G	G>A	Remain_A>G	G>A	OR	P	First_31_C>T	T>C	Remain_C>T	T>C	OR	P	209
31	AC	CpG	44	101	1045	2571	1.07181	0.706695	48	11	1058	317	1.30744	0.429638	210
31	CC	CpG	48	145	1075	2702	0.832051	0.279933	55	18	1300	390	0.916667	0.753891	211
31	CG	CpG	0	0	0	0	none	none	21	3	458	109	1.66594	0.410356	212
31	CT	CpG	0	0	0	0	none	none	40	8	642	144	1.1215	0.77323	213
31	GC	CpG	39	165	940	2450	0.616054	0.00729542	78	17	1563	448	1.31512	0.314233	214
31	GG	CpG	0	0	0	0	none	none	74	16	1000	228	1.0545	0.85243	215
31	GT	CpG	0	0	0	0	none	none	19	9	422	132	0.660348	0.316321	216
31	TC	CpG	30	70	676	1768	1.12088	0.608437	35	19	875	295	0.621053	0.100917	217
31	Sub_Total	CpG	161	481	3736	9491	0.850327	0.081217	370	101	7318	2063	1.03273	0.779425	218
31	AC	no	0	0	0	0	none	none	64	8	899	269	2.39377	0.0184363	219
31	CC	no	0	0	0	0	none	none	47	16	940	308	0.9625	0.897526	220
31	CG	no	7	41	179	476	0.454013	0.0533338	31	3	394	70	1.83587	0.318963	221
31	CT	no	33	112	618	1550	0.738991	0.136275	89	11	1046	242	1.87189	0.0519657	222
31	GC	no	0	0	0	0	none	none	80	17	1211	306	1.1891	0.52779	223
31	GG	no	28	68	511	915	0.737309	0.186082	62	9	875	226	1.7793	0.109294	224
31	GT	no	19	70	374	1208	0.8767	0.619749	26	6	607	154	1.0994	0.837365	225
31	TC	no	0	0	0	0	none	none	64	23	867	307	0.985307	0.953163	226
31	Sub_Total	no	87	291	1682	4149	0.737469	0.0149522	463	93	6839	1882	1.37001	0.00671524	227
Distance	First_Two	CpG	First_32_A>G	G>A	Remain_A>G	G>A	OR	P	First_32_C>T	T>C	Remain_C>T	T>C	OR	P	228
32	AC	CpG	45	101	1044	2571	1.09722	0.611952	52	11	1054	317	1.42177	0.295508	229
32	CC	CpG	50	152	1073	2695	0.826201	0.252246	56	19	1299	389	0.882622	0.645668	230
32	CG	CpG	0	0	0	0	none	none	21	3	458	109	1.66594	0.410356	231
32	CT	CpG	0	0	0	0	none	none	41	8	641	144	1.15133	0.722669	232
32	GC	CpG	41	169	938	2446	0.632631	0.00964277	81	18	1560	447	1.28942	0.33815	233
32	GG	CpG	0	0	0	0	none	none	76	16	998	228	1.08517	0.773971	234
32	GT	CpG	0	0	0	0	none	none	20	9	421	132	0.696754	0.380057	235
32	TC	CpG	32	73	674	1765	1.14792	0.524263	36	20	874	294	0.605492	0.0776032	236
32	Sub_Total	CpG	168	495	3729	9477	0.862547	0.105263	383	104	7305	2060	1.03851	0.738822	237
32	AC	no	0	0	0	0	none	none	67	8	896	269	2.51437	0.0122879	238
32	CC	no	0	0	0	0	none	none	50	16	937	308	1.02721	0.927387	239
32	CG	no	7	42	179	475	0.442272	0.0452105	33	3	392	70	1.96429	0.265264	240
32	CT	no	35	113	616	1549	0.778862	0.208638	91	11	1044	242	1.91762	0.0430836	241
32	GC	no	0	0	0	0	none	none	81	18	1210	305	1.1343	0.638439	242
32	GG	no	28	68	511	915	0.737309	0.186082	62	10	875	225	1.59429	0.177648	243
32	GT	no	20	72	373	1206	0.898123	0.678834	27	6	606	154	1.14356	0.770544	244
32	TC	no	0	0	0	0	none	none	65	24	866	306	0.956986	0.859242	245
32	Sub_Total	no	90	295	1679	4145	0.753172	0.0217034	476	96	6826	1879	1.36489	0.00657256	246
Distance	First_Two	CpG	First_33_A>G	G>A	Remain_A>G	G>A	OR	P	First_33_C>T	T>C	Remain_C>T	T>C	OR	P	247
33	AC	CpG	45	104	1044	2568	1.06432	0.732155	55	11	1051	317	1.50809	0.219043	248
33	CC	CpG	52	155	1071	2692	0.843252	0.298841	60	20	1295	388	0.898842	0.686787	249
33	CG	CpG	0	0	0	0	none	none	22	3	457	109	1.74909	0.364846	250
33	CT	CpG	0	0	0	0	none	none	43	8	639	144	1.21127	0.627847	251
33	GC	CpG	41	174	938	2441	0.613196	0.00551711	85	19	1556	446	1.2823	0.336603	252
33	GG	CpG	0	0	0	0	none	none	76	16	998	228	1.08517	0.773971	253
33	GT	CpG	0	0	0	0	none	none	20	9	421	132	0.696754	0.380057	254
33	TC	CpG	34	77	672	1761	1.15712	0.488502	38	20	872	294	0.640596	0.114679	255
33	Sub_Total	CpG	172	510	3725	9462	0.856673	0.0863002	399	106	7289	2058	1.06278	0.586907	256
33	AC	no	0	0	0	0	none	none	68	9	895	268	2.26245	0.0205111	257
33	CC	no	0	0	0	0	none	none	53	16	934	308	1.09234	0.762781	258
33	CG	no	7	44	179	473	0.420391	0.0323173	34	3	391	70	2.02899	0.241645	259
33	CT	no	36	113	615	1549	0.802417	0.263545	91	11	1044	242	1.91762	0.0430836	260
33	GC	no	0	0	0	0	none	none	86	18	1205	305	1.20931	0.476	261
33	GG	no	30	68	509	915	0.793078	0.304162	65	10	872	225	1.67718	0.133119	262
33	GT	no	20	73	373	1205	0.885086	0.637551	28	6	605	154	1.18788	0.707167	263
33	TC	no	0	0	0	0	none	none	69	24	862	306	1.02059	0.934004	264
33	Sub_Total	no	93	298	1676	4142	0.771263	0.0332014	494	97	6808	1878	1.40485	0.00276382	265
Distance	First_Two	CpG	First_34_A>G	G>A	Remain_A>G	G>A	OR	P	First_34_C>T	T>C	Remain_C>T	T>C	OR	P	266
34	AC	CpG	46	109	1043	2563	1.03704	0.839525	56	12	1050	316	1.40444	0.29314	267
34	CC	CpG	53	162	1070	2685	0.820959	0.223553	63	21	1292	387	0.898607	0.679117	268
34	CG	CpG	0	0	0	0	none	none	25	3	454	109	2.00073	0.254533	269
34	CT	CpG	0	0	0	0	none	none	44	10	638	142	0.97931	0.953996	270
34	GC	CpG	44	177	935	2438	0.648189	0.0115143	88	21	1553	444	1.19805	0.467044	271
34	GG	CpG	0	0	0	0	none	none	76	18	998	226	0.956134	0.869139	272
34	GT	CpG	0	0	0	0	none	none	21	9	420	132	0.733333	0.448562	273
34	TC	CpG	37	85	669	1753	1.14061	0.514845	40	20	870	294	0.675862	0.162476	274
34	Sub_Total	CpG	180	533	3717	9439	0.857588	0.0818052	413	114	7275	2050	1.02086	0.849381	275
34	AC	no	0	0	0	0	none	none	71	10	892	267	2.12522	0.0255189	276
34	CC	no	0	0	0	0	none	none	53	16	934	308	1.09234	0.762781	277
34	CG	no	7	46	179	471	0.400413	0.022949	35	3	390	70	2.09402	0.219978	278
34	CT	no	37	115	614	1547	0.810636	0.280726	94	11	1041	242	1.98655	0.0323636	279
34	GC	no	0	0	0	0	none	none	87	19	1204	304	1.15615	0.578324	280
34	GG	no	30	72	509	911	0.745743	0.189438	68	11	869	224	1.59347	0.15899	281
34	GT	no	20	74	373	1204	0.872401	0.597751	29	6	604	154	1.23234	0.647367	282
34	TC	no	0	0	0	0	none	none	70	24	861	306	1.03659	0.883737	283
34	Sub_Total	no	94	307	1675	4133	0.75551	0.0205448	507	100	6795	1875	1.39901	0.00272168	284
Distance	First_Two	CpG	First_35_A>G	G>A	Remain_A>G	G>A	OR	P	First_35_C>T	T>C	Remain_C>T	T>C	OR	P	285
35	AC	CpG	46	112	1043	2560	1.00808	0.964122	56	12	1050	316	1.40444	0.29314	286
35	CC	CpG	54	168	1069	2679	0.805526	0.177265	65	22	1290	386	0.884073	0.626579	287
35	CG	CpG	0	0	0	0	none	none	26	3	453	109	2.08536	0.225257	288
35	CT	CpG	0	0	0	0	none	none	45	10	637	142	1.00314	0.993085	289
35	GC	CpG	46	184	933	2431	0.651393	0.0107968	89	21	1552	444	1.21244	0.437573	290
35	GG	CpG	0	0	0	0	none	none	78	18	996	226	0.983266	0.95047	291
35	GT	CpG	0	0	0	0	none	none	25	9	416	132	0.88141	0.752995	292
35	TC	CpG	39	88	667	1750	1.16277	0.445145	41	20	869	294	0.693556	0.190624	293
35	Sub_Total	CpG	185	552	3712	9420	0.850502	0.0628643	425	115	7263	2049	1.0426	0.699413	294
35	AC	no	0	0	0	0	none	none	74	10	889	267	2.2225	0.0174128	295
35	CC	no	0	0	0	0	none	none	53	17	934	307	1.02475	0.931964	296
35	CG	no	7	47	179	470	0.391061	0.0192934	38	4	387	69	1.6938	0.325493	297
35	CT	no	39	118	612	1544	0.833832	0.340261	95	12	1040	241	1.83454	0.0504861	298
35	GC	no	0	0	0	0	none	none	89	20	1202	303	1.12176	0.652997	299
35	GG	no	31	73	508	910	0.760705	0.215526	70	12	867	223	1.50038	0.203939	300
35	GT	no	20	81	373	1197	0.792374	0.363541	29	6	604	154	1.23234	0.647367	301
35	TC	no	0	0	0	0	none	none	75	26	856	304	1.02444	0.918899	302
35	Sub_Total	no	97	319	1672	4121	0.749458	0.0155089	523	107	6779	1868	1.34688	0.00625373	303
Distance	First_Two	CpG	First_36_A>G	G>A	Remain_A>G	G>A	OR	P	First_36_C>T	T>C	Remain_C>T	T>C	OR	P	304
36	AC	CpG	46	113	1043	2559	0.99877	0.994504	57	12	1049	316	1.43089	0.266486	305
36	CC	CpG	57	171	1066	2676	0.836773	0.25633	66	22	1289	386	0.898371	0.671633	306
36	CG	CpG	0	0	0	0	none	none	29	3	450	109	2.34148	0.155259	307
36	CT	CpG	0	0	0	0	none	none	46	10	636	142	1.02704	0.941081	308
36	GC	CpG	48	189	931	2426	0.661791	0.0124255	97	22	1544	443	1.26504	0.33072	309
36	GG	CpG	0	0	0	0	none	none	80	18	994	226	1.01051	0.969242	310
36	GT	CpG	0	0	0	0	none	none	25	9	416	132	0.88141	0.752995	311
36	TC	CpG	40	88	666	1750	1.19438	0.364382	42	22	868	292	0.642229	0.100777	312
36	Sub_Total	CpG	191	561	3706	9411	0.864571	0.0903355	442	118	7246	2046	1.05766	0.59891	313
36	AC	no	0	0	0	0	none	none	75	10	888	267	2.25507	0.0153023	314
36	CC	no	0	0	0	0	none	none	55	18	932	306	1.00322	0.990824	315
36	CG	no	8	49	178	468	0.429259	0.0265494	38	5	387	68	1.3354	0.556636	316
36	CT	no	39	122	612	1540	0.804404	0.251321	97	12	1038	241	1.87677	0.0419991	317
36	GC	no	0	0	0	0	none	none	92	21	1199	302	1.10346	0.693936	318
36	GG	no	33	73	506	910	0.812984	0.339243	72	12	865	223	1.54682	0.170758	319
36	GT	no	21	82	372	1196	0.823367	0.43933	32	6	601	154	1.36661	0.489803	320
36	TC	no	0	0	0	0	none	none	78	26	853	304	1.06917	0.776936	321
36	Sub_Total	no	101	326	1668	4114	0.764138	0.021736	539	110	6763	1865	1.35125	0.00509888	322
Distance	First_Two	CpG	First_37_A>G	G>A	Remain_A>G	G>A	OR	P	First_37_C>T	T>C	Remain_C>T	T>C	OR	P	323
37	AC	CpG	50	114	1039	2558	1.07982	0.658106	60	12	1046	316	1.51052	0.19825	324
37	CC	CpG	59	175	1064	2672	0.84666	0.2819	69	22	1286	386	0.941397	0.810304	325
37	CG	CpG	0	0	0	0	none	none	30	3	449	109	2.42762	0.136914	326
37	CT	CpG	0	0	0	0	none	none	46	10	636	142	1.02704	0.941081	327
37	GC	CpG	49	192	930	2423	0.664914	0.0126352	99	23	1542	442	1.2338	0.375922	328
37	GG	CpG	0	0	0	0	none	none	81	18	993	226	1.02417	0.929725	329
37	GT	CpG	0	0	0	0	none	none	25	9	416	132	0.88141	0.752995	330
37	TC	CpG	40	91	666	1747	1.15302	0.465171	43	22	867	292	0.658278	0.120125	331
37	Sub_Total	CpG	198	572	3699	9400	0.879656	0.129865	453	119	7235	2045	1.07598	0.489578	332
37	AC	no	0	0	0	0	none	none	76	11	887	266	2.07195	0.0243533	333
37	CC	no	0	0	0	0	none	none	59	19	928	305	1.02059	0.940258	334
37	CG	no	8	52	178	465	0.401901	0.0159589	38	5	387	68	1.3354	0.556636	335
37	CT	no	39	124	612	1538	0.790402	0.214123	99	12	1036	241	1.91916	0.0348461	336
37	GC	no	0	0	0	0	none	none	96	21	1195	302	1.15529	0.562377	337
37	GG	no	34	75	505	908	0.815102	0.338874	74	12	863	223	1.59347	0.142322	338
37	GT	no	22	82	371	1196	0.8649	0.557041	32	6	601	154	1.36661	0.489803	339
37	TC	no	0	0	0	0	none	none	79	26	852	304	1.08415	0.731774	340
37	Sub_Total	no	103	333	1666	4107	0.762505	0.0195439	553	112	6749	1863	1.36295	0.00364149	341
Distance	First_Two	CpG	First_38_A>G	G>A	Remain_A>G	G>A	OR	P	First_38_C>T	T>C	Remain_C>T	T>C	OR	P	342
38	AC	CpG	50	121	1039	2551	1.01456	0.933044	61	12	1045	316	1.53716	0.179076	343
38	CC	CpG	59	180	1064	2667	0.821601	0.202313	71	23	1284	385	0.925606	0.754105	344
38	CG	CpG	0	0	0	0	none	none	31	4	448	108	1.8683	0.241709	345
38	CT	CpG	0	0	0	0	none	none	49	10	633	142	1.09921	0.792225	346
38	GC	CpG	50	198	929	2417	0.657001	0.00945745	99	24	1542	441	1.17972	0.479261	347
38	GG	CpG	0	0	0	0	none	none	84	18	990	226	1.06532	0.814679	348
38	GT	CpG	0	0	0	0	none	none	25	9	416	132	0.88141	0.752995	349
38	TC	CpG	41	91	665	1747	1.18362	0.383226	44	23	866	291	0.642836	0.0944646	350
38	Sub_Total	CpG	200	590	3697	9382	0.860249	0.0732089	464	123	7224	2041	1.06581	0.541766	351
38	AC	no	0	0	0	0	none	none	77	11	886	266	2.10158	0.0215068	352
38	CC	no	0	0	0	0	none	none	61	19	926	305	1.05746	0.836576	353
38	CG	no	8	54	178	463	0.385352	0.0112797	38	5	387	68	1.3354	0.556636	354
38	CT	no	39	126	612	1536	0.776844	0.181402	101	12	1034	241	1.96172	0.0288371	355
38	GC	no	0	0	0	0	none	none	98	21	1193	302	1.18134	0.502798	356
38	GG	no	34	82	505	901	0.739773	0.152683	74	12	863	223	1.59347	0.142322	357
38	GT	no	22	84	371	1194	0.842896	0.488085	32	7	601	153	1.16377	0.722193	358
38	TC	no	0	0	0	0	none	none	83	27	848	303	1.0984	0.684999	359
38	Sub_Total	no	103	346	1666	4094	0.731533	0.0068182	564	114	6738	1861	1.36644	0.0031103	360
Distance	First_Two	CpG	First_39_A>G	G>A	Remain_A>G	G>A	OR	P	First_39_C>T	T>C	Remain_C>T	T>C	OR	P	361
39	AC	CpG	51	129	1038	2543	0.968567	0.850502	64	12	1042	316	1.6174	0.130827	362
39	CC	CpG	63	184	1060	2663	0.860177	0.316288	73	26	1282	382	0.836613	0.448618	363
39	CG	CpG	0	0	0	0	none	none	33	4	446	108	1.99776	0.191923	364
39	CT	CpG	0	0	0	0	none	none	51	11	631	141	1.03602	0.918363	365
39	GC	CpG	52	204	927	2411	0.662965	0.00978456	101	26	1540	439	1.10737	0.652353	366
39	GG	CpG	0	0	0	0	none	none	86	18	988	226	1.09289	0.741612	367
39	GT	CpG	0	0	0	0	none	none	25	10	416	131	0.78726	0.53605	368
39	TC	CpG	42	100	664	1738	1.09934	0.617024	46	23	864	291	0.673611	0.132654	369
39	Sub_Total	CpG	208	617	3689	9355	0.854896	0.0571732	479	130	7209	2034	1.0396	0.703432	370
39	AC	no	0	0	0	0	none	none	78	11	885	266	2.13128	0.0189753	371
39	CC	no	0	0	0	0	none	none	62	19	925	305	1.07596	0.786541	372
39	CG	no	8	57	178	460	0.362705	0.00663073	41	5	384	68	1.45208	0.445667	373
39	CT	no	41	127	610	1535	0.812379	0.262922	101	12	1034	241	1.96172	0.0288371	374
39	GC	no	0	0	0	0	none	none	98	21	1193	302	1.18134	0.502798	375
39	GG	no	34	83	505	900	0.730049	0.134718	78	12	859	223	1.68743	0.0975937	376
39	GT	no	23	87	370	1191	0.850979	0.504308	33	7	600	153	1.20214	0.665111	377
39	TC	no	0	0	0	0	none	none	86	28	845	302	1.09772	0.682086	378
39	Sub_Total	no	106	354	1663	4086	0.735713	0.00714539	577	115	6725	1860	1.38771	0.0018077	379
Distance	First_Two	CpG	First_40_A>G	G>A	Remain_A>G	G>A	OR	P	First_40_C>T	T>C	Remain_C>T	T>C	OR	P	380
40	AC	CpG	51	133	1038	2539	0.937959	0.704273	66	13	1040	315	1.53772	0.162399	381
40	CC	CpG	66	185	1057	2662	0.898473	0.469015	76	26	1279	382	0.873038	0.562426	382
40	CG	CpG	0	0	0	0	none	none	35	4	444	108	2.12838	0.151701	383
40	CT	CpG	0	0	0	0	none	none	53	12	629	140	0.983042	0.959045	384
40	GC	CpG	56	208	923	2407	0.7021	0.022286	102	27	1539	438	1.07516	0.745272	385
40	GG	CpG	0	0	0	0	none	none	88	18	986	226	1.12058	0.67199	386
40	GT	CpG	0	0	0	0	none	none	27	10	414	131	0.854348	0.681205	387
40	TC	CpG	45	105	661	1733	1.12362	0.526106	46	23	864	291	0.673611	0.132654	388
40	Sub_Total	CpG	218	631	3679	9341	0.877184	0.105228	493	133	7195	2031	1.04634	0.653386	389
40	AC	no	0	0	0	0	none	none	81	11	882	266	2.22078	0.0129624	390
40	CC	no	0	0	0	0	none	none	63	19	924	305	1.0945	0.737922	391
40	CG	no	9	58	177	459	0.402396	0.0110499	41	5	384	68	1.45208	0.445667	392
40	CT	no	41	129	610	1533	0.798742	0.225068	107	13	1028	240	1.92158	0.0281558	393
40	GC	no	0	0	0	0	none	none	100	21	1191	302	1.20747	0.447532	394
40	GG	no	34	84	505	899	0.720556	0.118546	79	12	858	223	1.71105	0.0885811	395
40	GT	no	24	89	369	1189	0.868914	0.553983	33	8	600	152	1.045	0.913322	396
40	TC	no	0	0	0	0	none	none	86	28	845	302	1.09772	0.682086	397
40	Sub_Total	no	108	360	1661	4080	0.736905	0.00696524	590	117	6712	1858	1.39592	0.00135707	398
Distance	First_Two	CpG	First_41_A>G	G>A	Remain_A>G	G>A	OR	P	First_41_C>T	T>C	Remain_C>T	T>C	OR	P	399
41	AC	CpG	52	135	1037	2537	0.942348	0.722638	66	16	1040	312	1.2375	0.455519	400
41	CC	CpG	69	193	1054	2654	0.900227	0.46808	79	26	1276	382	0.909633	0.684918	401
41	CG	CpG	0	0	0	0	none	none	38	4	441	108	2.32653	0.105788	402
41	CT	CpG	0	0	0	0	none	none	55	12	627	140	1.02339	0.944482	403
41	GC	CpG	58	209	921	2406	0.724966	0.0353251	105	29	1536	436	1.02775	0.899481	404
41	GG	CpG	0	0	0	0	none	none	90	19	984	225	1.08312	0.761441	405
41	GT	CpG	0	0	0	0	none	none	28	10	413	131	0.888136	0.755897	406
41	TC	CpG	45	107	661	1731	1.10135	0.598641	47	23	863	291	0.689052	0.155236	407
41	Sub_Total	CpG	224	644	3673	9328	0.883344	0.120713	508	139	7180	2025	1.03074	0.75966	408
41	AC	no	0	0	0	0	none	none	82	12	881	265	2.05543	0.0204567	409
41	CC	no	0	0	0	0	none	none	66	19	921	305	1.15035	0.601783	410
41	CG	no	10	59	176	458	0.441063	0.0176609	42	5	383	68	1.49138	0.412865	411
41	CT	no	41	136	610	1526	0.754171	0.125141	110	13	1025	240	1.98124	0.0211935	412
41	GC	no	0	0	0	0	none	none	101	23	1190	300	1.10705	0.671505	413
41	GG	no	35	87	504	896	0.715198	0.105336	85	13	852	222	1.70368	0.0796551	414
41	GT	no	29	91	364	1187	1.03922	0.86212	34	8	599	152	1.07846	0.851398	415
41	TC	no	0	0	0	0	none	none	86	29	845	301	1.05636	0.807453	416
41	Sub_Total	no	115	373	1654	4067	0.758102	0.0120312	606	122	6696	1853	1.37459	0.00186428	417
Distance	First_Two	CpG	First_42_A>G	G>A	Remain_A>G	G>A	OR	P	First_42_C>T	T>C	Remain_C>T	T>C	OR	P	418
42	AC	CpG	54	137	1035	2535	0.965408	0.830895	66	16	1040	312	1.2375	0.455519	419
42	CC	CpG	71	199	1052	2648	0.898064	0.451837	85	26	1270	382	0.983343	0.942179	420
42	CG	CpG	0	0	0	0	none	none	38	4	441	108	2.32653	0.105788	421
42	CT	CpG	0	0	0	0	none	none	58	12	624	140	1.0844	0.806358	422
42	GC	CpG	59	216	920	2399	0.712263	0.0249304	107	29	1534	436	1.04869	0.825997	423
42	GG	CpG	0	0	0	0	none	none	94	20	980	224	1.07429	0.780466	424
42	GT	CpG	0	0	0	0	none	none	29	11	412	130	0.831862	0.616598	425
42	TC	CpG	46	110	660	1728	1.09488	0.617296	51	23	859	291	0.751177	0.270053	426
42	Sub_Total	CpG	230	662	3667	9310	0.882081	0.111958	528	141	7160	2023	1.05803	0.565172	427
42	AC	no	0	0	0	0	none	none	83	12	880	265	2.08286	0.0180836	428
42	CC	no	0	0	0	0	none	none	69	20	918	304	1.14248	0.611524	429
42	CG	no	10	60	176	457	0.432765	0.014972	42	5	383	68	1.49138	0.412865	430
42	CT	no	41	140	610	1522	0.730703	0.0869437	112	13	1023	240	2.0212	0.0174846	431
42	GC	no	0	0	0	0	none	none	102	24	1189	299	1.06876	0.778018	432
42	GG	no	37	91	502	892	0.722473	0.107702	88	13	849	222	1.77005	0.059394	433
42	GT	no	30	92	363	1186	1.0654	0.771982	34	8	599	152	1.07846	0.851398	434
42	TC	no	0	0	0	0	none	none	87	29	844	301	1.06991	0.763585	435
42	Sub_Total	no	118	383	1651	4057	0.757079	0.0106521	617	124	6685	1851	1.37774	0.00158969	436
Distance	First_Two	CpG	First_43_A>G	G>A	Remain_A>G	G>A	OR	P	First_43_C>T	T>C	Remain_C>T	T>C	OR	P	437
43	AC	CpG	55	140	1034	2532	0.962006	0.812561	68	16	1038	312	1.27746	0.389606	438
43	CC	CpG	72	200	1051	2647	0.906679	0.490689	88	26	1267	382	1.02046	0.930047	439
43	CG	CpG	0	0	0	0	none	none	38	5	441	107	1.84399	0.203215	440
43	CT	CpG	0	0	0	0	none	none	58	12	624	140	1.0844	0.806358	441
43	GC	CpG	62	220	917	2395	0.736046	0.0389718	113	30	1528	435	1.07232	0.74238	442
43	GG	CpG	0	0	0	0	none	none	98	20	976	224	1.12459	0.646705	443
43	GT	CpG	0	0	0	0	none	none	29	11	412	130	0.831862	0.616598	444
43	TC	CpG	47	110	659	1728	1.12038	0.527952	54	23	856	291	0.798151	0.381467	445
43	Sub_Total	CpG	236	670	3661	9302	0.894981	0.155604	546	143	7142	2021	1.08045	0.426196	446
43	AC	no	0	0	0	0	none	none	87	12	876	265	2.19321	0.0109441	447
43	CC	no	0	0	0	0	none	none	71	20	916	304	1.17817	0.530515	448
43	CG	no	11	61	175	456	0.469883	0.0232048	42	5	383	68	1.49138	0.412865	449
43	CT	no	43	149	608	1513	0.718154	0.0643191	112	13	1023	240	2.0212	0.0174846	450
43	GC	no	0	0	0	0	none	none	106	25	1185	298	1.06626	0.781721	451
43	GG	no	37	91	502	892	0.722473	0.107702	88	15	849	220	1.52022	0.145229	452
43	GT	no	30	97	363	1181	1.00622	0.977242	34	9	599	151	0.952328	0.899232	453
43	TC	no	0	0	0	0	none	none	90	30	841	300	1.07015	0.759259	454
43	Sub_Total	no	121	398	1648	4042	0.745661	0.00634476	630	129	6672	1846	1.35122	0.00256691	455
Distance	First_Two	CpG	First_44_A>G	G>A	Remain_A>G	G>A	OR	P	First_44_C>T	T>C	Remain_C>T	T>C	OR	P	456
44	AC	CpG	55	142	1034	2530	0.947708	0.741829	69	16	1037	312	1.29749	0.359419	457
44	CC	CpG	75	204	1048	2643	0.927186	0.588812	92	27	1263	381	1.02789	0.90336	458
44	CG	CpG	0	0	0	0	none	none	38	5	441	107	1.84399	0.203215	459
44	CT	CpG	0	0	0	0	none	none	60	12	622	140	1.1254	0.720024	460
44	GC	CpG	64	224	915	2391	0.746604	0.0461232	117	31	1524	434	1.0748	0.730179	461
44	GG	CpG	0	0	0	0	none	none	101	20	973	224	1.16259	0.555459	462
44	GT	CpG	0	0	0	0	none	none	29	11	412	130	0.831862	0.616598	463
44	TC	CpG	47	113	659	1725	1.08874	0.635685	54	25	856	289	0.729252	0.207359	464
44	Sub_Total	CpG	241	683	3656	9289	0.896518	0.158108	560	147	7128	2017	1.07798	0.434255	465
44	AC	no	0	0	0	0	none	none	87	12	876	265	2.19321	0.0109441	466
44	CC	no	0	0	0	0	none	none	71	20	916	304	1.17817	0.530515	467
44	CG	no	11	62	175	455	0.46129	0.0197855	45	6	380	67	1.32237	0.537401	468
44	CT	no	44	151	607	1511	0.725356	0.0701292	114	13	1021	240	2.06133	0.0143912	469
44	GC	no	0	0	0	0	none	none	108	26	1183	297	1.04285	0.853913	470
44	GG	no	38	91	501	892	0.74348	0.139233	89	15	848	220	1.53931	0.133176	471
44	GT	no	31	100	362	1178	1.00878	0.967426	34	10	599	150	0.851419	0.664428	472
44	TC	no	0	0	0	0	none	none	91	30	840	300	1.08333	0.717171	473
44	Sub_Total	no	124	404	1645	4036	0.753053	0.00771574	639	132	6663	1843	1.33901	0.00314724	474
Distance	First_Two	CpG	First_45_A>G	G>A	Remain_A>G	G>A	OR	P	First_45_C>T	T>C	Remain_C>T	T>C	OR	P	475
45	AC	CpG	55	144	1034	2528	0.933806	0.673851	71	16	1035	312	1.33768	0.304406	476
45	CC	CpG	77	210	1046	2637	0.924379	0.569131	96	27	1259	381	1.07599	0.745355	477
45	CG	CpG	0	0	0	0	none	none	39	6	440	106	1.56591	0.317127	478
45	CT	CpG	0	0	0	0	none	none	61	14	621	138	0.968254	0.91736	479
45	GC	CpG	66	226	913	2389	0.764154	0.0633247	119	32	1522	433	1.05796	0.784885	480
45	GG	CpG	0	0	0	0	none	none	105	20	969	224	1.21362	0.447074	481
45	GT	CpG	0	0	0	0	none	none	29	12	412	129	0.756675	0.434531	482
45	TC	CpG	51	115	655	1723	1.16658	0.376536	56	25	854	289	0.758033	0.266481	483
45	Sub_Total	CpG	249	695	3648	9277	0.911103	0.222855	576	152	7112	2012	1.07205	0.46208	484
45	AC	no	0	0	0	0	none	none	88	12	875	265	2.22095	0.00963195	485
45	CC	no	0	0	0	0	none	none	75	22	912	302	1.12889	0.629446	486
45	CG	no	11	65	175	452	0.437099	0.0121434	45	6	380	67	1.32237	0.537401	487
45	CT	no	44	156	607	1506	0.699785	0.0431849	117	13	1018	240	2.12181	0.010701	488
45	GC	no	0	0	0	0	none	none	109	26	1182	297	1.0534	0.819274	489
45	GG	no	38	92	501	891	0.734574	0.123221	93	15	844	220	1.61611	0.0932114	490
45	GT	no	32	103	361	1175	1.01121	0.957875	37	10	596	150	0.931208	0.846372	491
45	TC	no	0	0	0	0	none	none	95	30	836	300	1.13636	0.560941	492
45	Sub_Total	no	125	416	1644	4024	0.735483	0.00367694	659	134	6643	1841	1.36292	0.00158343	493
Distance	First_Two	CpG	First_46_A>G	G>A	Remain_A>G	G>A	OR	P	First_46_C>T	T>C	Remain_C>T	T>C	OR	P	494
46	AC	CpG	61	147	1028	2525	1.01925	0.903171	74	16	1032	312	1.39826	0.234527	495
46	CC	CpG	80	211	1043	2636	0.958227	0.754219	98	27	1257	381	1.10015	0.671424	496
46	CG	CpG	0	0	0	0	none	none	39	7	440	105	1.32955	0.501055	497
46	CT	CpG	0	0	0	0	none	none	63	15	619	137	0.929564	0.809115	498
46	GC	CpG	66	230	913	2385	0.749607	0.046159	120	32	1521	433	1.06755	0.751279	499
46	GG	CpG	0	0	0	0	none	none	106	20	968	224	1.22645	0.42241	500
46	GT	CpG	0	0	0	0	none	none	30	13	411	128	0.718697	0.339511	501
46	TC	CpG	52	117	654	1721	1.16955	0.364545	60	26	850	288	0.7819	0.313264	502
46	Sub_Total	CpG	259	705	3638	9267	0.935809	0.377878	590	156	7098	2008	1.06993	0.469705	503
46	AC	no	0	0	0	0	none	none	90	12	873	265	2.27663	0.0074422	504
46	CC	no	0	0	0	0	none	none	78	23	909	301	1.12297	0.63772	505
46	CG	no	12	66	174	451	0.471264	0.0187046	46	6	379	67	1.35532	0.501454	506
46	CT	no	44	161	607	1501	0.675801	0.0258529	121	14	1014	239	2.03712	0.0128174	507
46	GC	no	0	0	0	0	none	none	112	26	1179	297	1.08514	0.719007	508
46	GG	no	39	93	500	890	0.746452	0.140155	96	16	841	219	1.56243	0.10906	509
46	GT	no	32	105	361	1173	0.990265	0.962969	39	10	594	150	0.984848	0.96673	510
46	TC	no	0	0	0	0	none	none	97	31	834	299	1.1218	0.596279	511
46	Sub_Total	no	127	425	1642	4015	0.73068	0.00278648	679	138	6623	1837	1.36472	0.00130037	512
Distance	First_Two	CpG	First_47_A>G	G>A	Remain_A>G	G>A	OR	P	First_47_C>T	T>C	Remain_C>T	T>C	OR	P	513
47	AC	CpG	61	150	1028	2522	0.997678	0.988135	75	16	1031	312	1.41853	0.214363	514
47	CC	CpG	81	216	1042	2631	0.946857	0.686548	100	27	1255	381	1.12439	0.601536	515
47	CG	CpG	0	0	0	0	none	none	39	7	440	105	1.32955	0.501055	516
47	CT	CpG	0	0	0	0	none	none	66	15	616	137	0.978571	0.942673	517
47	GC	CpG	68	233	911	2382	0.763091	0.0584229	122	32	1519	433	1.08678	0.686094	518
47	GG	CpG	0	0	0	0	none	none	108	24	966	220	1.02484	0.917771	519
47	GT	CpG	0	0	0	0	none	none	30	13	411	128	0.718697	0.339511	520
47	TC	CpG	55	119	651	1719	1.22042	0.23904	62	27	848	287	0.777166	0.293426	521
47	Sub_Total	CpG	265	718	3632	9254	0.940384	0.409251	602	161	7086	2003	1.05694	0.548321	522
47	AC	no	0	0	0	0	none	none	90	13	873	264	2.09358	0.0134109	523
47	CC	no	0	0	0	0	none	none	79	23	908	301	1.13862	0.597608	524
47	CG	no	13	66	173	451	0.513487	0.0324184	46	6	379	67	1.35532	0.501454	525
47	CT	no	46	163	605	1499	0.699224	0.0386306	121	15	1014	238	1.89336	0.0220565	526
47	GC	no	0	0	0	0	none	none	116	27	1175	296	1.0823	0.723207	527
47	GG	no	39	93	500	890	0.746452	0.140155	99	16	838	219	1.61702	0.0834236	528
47	GT	no	32	112	361	1166	0.922833	0.701143	39	11	594	149	0.889348	0.73995	529
47	TC	no	0	0	0	0	none	none	99	31	832	299	1.14768	0.524512	530
47	Sub_Total	no	130	434	1639	4006	0.732126	0.00267768	689	142	6613	1833	1.34491	0.00193006	531
Distance	First_Two	CpG	First_48_A>G	G>A	Remain_A>G	G>A	OR	P	First_48_C>T	T>C	Remain_C>T	T>C	OR	P	532
48	AC	CpG	64	155	1025	2517	1.01393	0.928021	78	16	1028	312	1.47957	0.162303	533
48	CC	CpG	82	219	1041	2628	0.945245	0.675527	103	28	1252	380	1.1165	0.617928	534
48	CG	CpG	0	0	0	0	none	none	40	8	439	104	1.18451	0.67355	535
48	CT	CpG	0	0	0	0	none	none	66	15	616	137	0.978571	0.942673	536
48	GC	CpG	69	236	910	2379	0.764346	0.0583248	125	32	1516	433	1.1157	0.593982	537
48	GG	CpG	0	0	0	0	none	none	109	24	965	220	1.03541	0.88354	538
48	GT	CpG	0	0	0	0	none	none	30	13	411	128	0.718697	0.339511	539
48	TC	CpG	57	119	649	1719	1.2687	0.154649	65	28	845	286	0.785714	0.306236	540
48	Sub_Total	CpG	272	729	3625	9243	0.951363	0.498697	616	164	7072	2000	1.06224	0.508987	541
48	AC	no	0	0	0	0	none	none	91	13	872	264	2.11927	0.0118433	542
48	CC	no	0	0	0	0	none	none	79	24	908	300	1.08756	0.729091	543
48	CG	no	13	67	173	450	0.504702	0.0278962	46	6	379	67	1.35532	0.501454	544
48	CT	no	48	165	603	1497	0.722207	0.0560363	124	16	1011	237	1.81677	0.027983	545
48	GC	no	0	0	0	0	none	none	119	27	1172	296	1.11313	0.630449	546
48	GG	no	40	95	499	888	0.749288	0.141	99	17	838	218	1.51495	0.12622	547
48	GT	no	32	113	361	1165	0.913882	0.666637	39	11	594	149	0.889348	0.73995	548
48	TC	no	0	0	0	0	none	none	100	32	831	298	1.12064	0.594459	549
48	Sub_Total	no	133	440	1636	4000	0.739053	0.00329409	697	146	6605	1829	1.32197	0.00314403	550
Distance	First_Two	CpG	First_49_A>G	G>A	Remain_A>G	G>A	OR	P	First_49_C>T	T>C	Remain_C>T	T>C	OR	P	551
49	AC	CpG	67	160	1022	2512	1.02926	0.84772	79	16	1027	312	1.5	0.147524	552
49	CC	CpG	82	224	1041	2623	0.922387	0.546983	105	31	1250	377	1.02155	0.920152	553
49	CG	CpG	0	0	0	0	none	none	41	8	438	104	1.21689	0.624504	554
49	CT	CpG	0	0	0	0	none	none	67	15	615	137	0.995014	0.986743	555
49	GC	CpG	72	239	907	2376	0.789176	0.0901479	126	35	1515	430	1.02178	0.913653	556
49	GG	CpG	0	0	0	0	none	none	112	25	962	219	1.01988	0.932837	557
49	GT	CpG	0	0	0	0	none	none	31	13	410	128	0.744465	0.39176	558
49	TC	CpG	58	122	648	1716	1.25896	0.164656	68	28	842	286	0.824907	0.411634	559
49	Sub_Total	CpG	279	745	3618	9227	0.95508	0.528248	629	171	7059	1993	1.03853	0.67407	560
49	AC	no	0	0	0	0	none	none	95	13	868	264	2.22262	0.00714207	561
49	CC	no	0	0	0	0	none	none	81	25	906	299	1.06927	0.778641	562
49	CG	no	13	67	173	450	0.504702	0.0278962	47	6	378	67	1.38845	0.467347	563
49	CT	no	49	170	602	1492	0.714364	0.0459492	126	16	1009	237	1.84973	0.0233671	564
49	GC	no	0	0	0	0	none	none	123	27	1168	296	1.15449	0.517753	565
49	GG	no	40	95	499	888	0.749288	0.141	100	20	837	215	1.28435	0.328375	566
49	GT	no	32	116	361	1162	0.887955	0.568652	40	11	593	149	0.91369	0.79788	567
49	TC	no	0	0	0	0	none	none	103	35	828	295	1.04848	0.81914	568
49	Sub_Total	no	134	448	1635	3992	0.730297	0.00214573	715	153	6587	1822	1.29263	0.00562869	569
Distance	First_Two	CpG	First_50_A>G	G>A	Remain_A>G	G>A	OR	P	First_50_C>T	T>C	Remain_C>T	T>C	OR	P	570
50	AC	CpG	68	164	1021	2508	1.01851	0.901971	79	17	1027	311	1.40724	0.212293	571
50	CC	CpG	84	226	1039	2621	0.93761	0.627925	106	31	1249	377	1.0321	0.881773	572
50	CG	CpG	0	0	0	0	none	none	42	8	437	104	1.24943	0.577883	573
50	CT	CpG	0	0	0	0	none	none	69	15	613	137	1.02806	0.926541	574
50	GC	CpG	72	246	907	2369	0.764461	0.0537034	127	35	1514	430	1.03057	0.879459	575
50	GG	CpG	0	0	0	0	none	none	116	25	958	219	1.06071	0.800175	576
50	GT	CpG	0	0	0	0	none	none	33	13	408	127	0.790158	0.491297	577
50	TC	CpG	59	124	647	1714	1.26048	0.159216	70	29	840	285	0.818966	0.387111	578
50	Sub_Total	CpG	283	760	3614	9212	0.949158	0.47074	642	173	7046	1990	1.04809	0.599045	579
50	AC	no	0	0	0	0	none	none	97	13	866	264	2.27465	0.00551896	580
50	CC	no	0	0	0	0	none	none	81	26	906	298	1.02471	0.917311	581
50	CG	no	14	68	172	449	0.537449	0.0403798	48	6	377	67	1.42175	0.435048	582
50	CT	no	50	171	601	1491	0.725399	0.0549831	129	17	1006	236	1.78014	0.0293828	583
50	GC	no	0	0	0	0	none	none	126	27	1165	296	1.18569	0.442127	584
50	GG	no	40	96	499	887	0.740648	0.125098	103	20	834	215	1.32764	0.267014	585
50	GT	no	33	118	360	1161	0.901907	0.616031	40	14	593	147	0.708263	0.284871	586
50	TC	no	0	0	0	0	none	none	103	35	828	295	1.04848	0.81914	587
50	Sub_Total	no	137	453	1632	3988	0.739022	0.00289197	727	158	6575	1818	1.27226	0.00849879	588
Distance	First_Two	CpG	First_51_A>G	G>A	Remain_A>G	G>A	OR	P	First_51_C>T	T>C	Remain_C>T	T>C	OR	P	589
51	AC	CpG	70	172	1019	2500	0.998471	0.99167	80	18	1026	310	1.34286	0.271231	590
51	CC	CpG	84	229	1039	2618	0.924268	0.552859	109	34	1246	374	0.962279	0.851277	591
51	CG	CpG	0	0	0	0	none	none	42	8	437	104	1.24943	0.577883	592
51	CT	CpG	0	0	0	0	none	none	69	16	613	136	0.95677	0.880193	593
51	GC	CpG	72	251	907	2364	0.747651	0.0362488	129	36	1512	429	1.0167	0.932752	594
51	GG	CpG	0	0	0	0	none	none	116	25	958	219	1.06071	0.800175	595
51	GT	CpG	0	0	0	0	none	none	33	13	408	128	0.79638	0.505783	596
51	TC	CpG	60	125	646	1713	1.27282	0.139796	70	29	840	285	0.818966	0.387111	597
51	Sub_Total	CpG	286	777	3611	9195	0.93728	0.367562	648	179	7040	1985	1.02073	0.816025	598
51	AC	no	0	0	0	0	none	none	98	14	865	263	2.12832	0.00876644	599
51	CC	no	0	0	0	0	none	none	81	27	906	297	0.983444	0.942648	600
51	CG	no	14	69	172	448	0.52848	0.0349269	51	6	374	67	1.52273	0.34858	601
51	CT	no	52	173	599	1489	0.74718	0.0771782	130	17	1005	236	1.79573	0.0269012	602
51	GC	no	0	0	0	0	none	none	128	27	1163	296	1.20659	0.396066	603
51	GG	no	40	101	499	882	0.700014	0.0663076	105	20	832	215	1.35667	0.231351	604
51	GT	no	33	121	360	1157	0.876515	0.520931	40	15	593	145	0.652052	0.174041	605
51	TC	no	0	0	0	0	none	none	106	35	825	295	1.08294	0.699414	606
51	Sub_Total	no	139	464	1630	3976	0.730728	0.00184351	739	161	6563	1814	1.26868	0.00873054	607
Distance	First_Two	CpG	First_52_A>G	G>A	Remain_A>G	G>A	OR	P	First_52_C>T	T>C	Remain_C>T	T>C	OR	P	608
52	AC	CpG	70	173	1019	2499	0.992302	0.957919	80	18	1026	310	1.34286	0.271231	609
52	CC	CpG	86	235	1037	2612	0.921775	0.534814	110	34	1245	374	0.971888	0.88931	610
52	CG	CpG	0	0	0	0	none	none	43	9	436	103	1.1287	0.751546	611
52	CT	CpG	0	0	0	0	none	none	70	16	612	136	0.972222	0.923368	612
52	GC	CpG	77	254	902	2361	0.793499	0.0880649	129	37	1512	428	0.986915	0.945973	613
52	GG	CpG	0	0	0	0	none	none	116	25	958	219	1.06071	0.800175	614
52	GT	CpG	0	0	0	0	none	none	33	13	408	128	0.79638	0.505783	615
52	TC	CpG	60	127	646	1711	1.25131	0.169105	73	29	837	285	0.857125	0.502255	616
52	Sub_Total	CpG	293	789	3604	9183	0.946216	0.437307	654	181	7034	1983	1.01864	0.83333	617
52	AC	no	0	0	0	0	none	none	101	14	862	263	2.20111	0.00600363	618
52	CC	no	0	0	0	0	none	none	84	27	903	297	1.02326	0.920763	619
52	CG	no	15	70	171	447	0.56015	0.0495148	53	6	372	67	1.59095	0.299106	620
52	CT	no	52	174	599	1488	0.742387	0.0706634	130	18	1005	235	1.68878	0.0431611	621
52	GC	no	0	0	0	0	none	none	130	27	1161	296	1.22755	0.353483	622
52	GG	no	42	103	497	880	0.722002	0.0878315	108	22	829	213	1.26132	0.344796	623
52	GT	no	33	122	360	1156	0.868579	0.492202	41	15	592	145	0.669482	0.201121	624
52	TC	no	0	0	0	0	none	none	108	36	823	294	1.07169	0.73439	625
52	Sub_Total	no	142	469	1627	3971	0.738972	0.00246119	755	165	6547	1810	1.26503	0.00882527	626
Distance	First_Two	CpG	First_53_A>G	G>A	Remain_A>G	G>A	OR	P	First_53_C>T	T>C	Remain_C>T	T>C	OR	P	627
53	AC	CpG	72	175	1017	2497	1.01016	0.944346	82	18	1024	310	1.37912	0.229009	628
53	CC	CpG	87	241	1036	2606	0.908065	0.459268	110	35	1245	373	0.941595	0.766683	629
53	CG	CpG	0	0	0	0	none	none	44	9	435	103	1.1576	0.701344	630
53	CT	CpG	0	0	0	0	none	none	72	17	610	135	0.937319	0.820877	631
53	GC	CpG	81	259	898	2356	0.820511	0.136999	136	38	1505	427	1.01542	0.936303	632
53	GG	CpG	0	0	0	0	none	none	117	25	957	219	1.07097	0.768238	633
53	GT	CpG	0	0	0	0	none	none	33	13	408	128	0.79638	0.505783	634
53	TC	CpG	60	136	646	1702	1.16236	0.351856	76	30	834	284	0.86267	0.51359	635
53	Sub_Total	CpG	300	811	3597	9161	0.942113	0.3968	670	185	7018	1979	1.02126	0.808655	636
53	AC	no	0	0	0	0	none	none	104	15	859	262	2.11471	0.00733621	637
53	CC	no	0	0	0	0	none	none	85	27	902	297	1.03659	0.876286	638
53	CG	no	15	71	171	446	0.551025	0.0430422	54	6	371	67	1.62534	0.276643	639
53	CT	no	53	178	598	1484	0.738905	0.0638947	134	21	1001	232	1.4789	0.109379	640
53	GC	no	0	0	0	0	none	none	132	27	1159	296	1.24859	0.314323	641
53	GG	no	42	108	497	875	0.684664	0.0455312	108	22	829	213	1.26132	0.344796	642
53	GT	no	33	126	360	1152	0.838095	0.38762	43	15	590	145	0.70452	0.262416	643
53	TC	no	0	0	0	0	none	none	110	36	821	294	1.09419	0.658446	644
53	Sub_Total	no	143	483	1626	3957	0.720501	0.000962436	770	169	6532	1806	1.25972	0.00935363	645
Distance	First_Two	CpG	First_54_A>G	G>A	Remain_A>G	G>A	OR	P	First_54_C>T	T>C	Remain_C>T	T>C	OR	P	646
54	AC	CpG	72	183	1017	2489	0.962909	0.792958	84	18	1022	310	1.41553	0.192284	647
54	CC	CpG	88	245	1035	2602	0.902991	0.430899	117	37	1238	371	0.947627	0.785502	648
54	CG	CpG	0	0	0	0	none	none	45	9	434	103	1.18664	0.653197	649
54	CT	CpG	0	0	0	0	none	none	73	17	609	135	0.951898	0.86295	650
54	GC	CpG	81	263	898	2352	0.806659	0.105649	136	39	1505	426	0.987069	0.945314	651
54	GG	CpG	0	0	0	0	none	none	117	27	957	217	0.982584	0.938133	652
54	GT	CpG	0	0	0	0	none	none	33	13	408	128	0.79638	0.505783	653
54	TC	CpG	62	141	644	1697	1.15869	0.354681	79	30	831	284	0.89996	0.639627	654
54	Sub_Total	CpG	303	832	3594	9140	0.926163	0.272581	684	190	7004	1974	1.01462	0.865782	655
54	AC	no	0	0	0	0	none	none	105	17	858	260	1.87166	0.0189181	656
54	CC	no	0	0	0	0	none	none	88	28	899	296	1.0348	0.880254	657
54	CG	no	15	72	171	445	0.542154	0.0373454	54	6	371	67	1.62534	0.276643	658
54	CT	no	53	182	598	1480	0.720717	0.044311	135	21	1000	232	1.49143	0.101709	659
54	GC	no	0	0	0	0	none	none	137	28	1154	295	1.25077	0.302543	660
54	GG	no	42	112	497	871	0.657193	0.0258663	110	22	827	213	1.28779	0.302544	661
54	GT	no	33	130	360	1148	0.809487	0.299599	43	15	590	145	0.70452	0.262416	662
54	TC	no	0	0	0	0	none	none	112	36	819	294	1.11681	0.58669	663
54	Sub_Total	no	143	496	1626	3944	0.699312	0.00030143	784	173	6518	1802	1.25288	0.010375	664
Distance	First_Two	CpG	First_55_A>G	G>A	Remain_A>G	G>A	OR	P	First_55_C>T	T>C	Remain_C>T	T>C	OR	P	665
55	AC	CpG	74	185	1015	2487	0.980099	0.887815	85	20	1021	308	1.28208	0.332321	666
55	CC	CpG	89	250	1034	2597	0.894132	0.384731	120	39	1235	369	0.91934	0.663978	667
55	CG	CpG	0	0	0	0	none	none	45	10	434	102	1.0576	0.878537	668
55	CT	CpG	0	0	0	0	none	none	74	17	608	135	0.966525	0.904996	669
55	GC	CpG	81	266	898	2349	0.796545	0.086259	139	40	1502	425	0.983272	0.928369	670
55	GG	CpG	0	0	0	0	none	none	117	27	957	217	0.982584	0.938133	671
55	GT	CpG	0	0	0	0	none	none	34	13	407	128	0.822529	0.566718	672
55	TC	CpG	63	142	643	1696	1.17022	0.320321	79	30	831	284	0.89996	0.639627	673
55	Sub_Total	CpG	307	843	3590	9129	0.926061	0.269022	693	196	6995	1968	0.994751	0.950535	674
55	AC	no	0	0	0	0	none	none	108	17	855	260	1.93189	0.0133728	675
55	CC	no	0	0	0	0	none	none	91	30	896	294	0.995313	0.983038	676
55	CG	no	15	73	171	444	0.533526	0.0323428	55	6	370	67	1.65991	0.255615	677
55	CT	no	54	186	597	1476	0.717782	0.039954	138	21	997	232	1.52916	0.0814282	678
55	GC	no	0	0	0	0	none	none	139	28	1152	295	1.27124	0.268178	679
55	GG	no	42	113	497	870	0.650629	0.0223372	113	22	824	213	1.32773	0.246696	680
55	GT	no	34	130	359	1148	0.83634	0.375514	45	15	588	145	0.739796	0.332872	681
55	TC	no	0	0	0	0	none	none	114	36	817	294	1.13953	0.519533	682
55	Sub_Total	no	145	502	1624	3938	0.700413	0.000294675	803	175	6499	1800	1.27088	0.0060942	683
Distance	First_Two	CpG	First_56_A>G	G>A	Remain_A>G	G>A	OR	P	First_56_C>T	T>C	Remain_C>T	T>C	OR	P	684
56	AC	CpG	78	192	1011	2480	0.996538	0.980147	87	21	1019	307	1.24814	0.377664	685
56	CC	CpG	89	253	1034	2594	0.882509	0.330888	124	40	1231	368	0.926726	0.690722	686
56	CG	CpG	0	0	0	0	none	none	46	10	433	102	1.0836	0.826253	687
56	CT	CpG	0	0	0	0	none	none	74	17	608	135	0.966525	0.904996	688
56	GC	CpG	83	271	896	2344	0.801232	0.0913079	140	41	1501	424	0.96456	0.846089	689
56	GG	CpG	0	0	0	0	none	none	120	27	954	217	1.01095	0.961555	690
56	GT	CpG	0	0	0	0	none	none	35	13	406	128	0.848806	0.62965	691
56	TC	CpG	65	144	641	1694	1.19291	0.259074	82	31	828	283	0.904083	0.649271	692
56	Sub_Total	CpG	315	860	3582	9112	0.931752	0.30376	708	200	6980	1964	0.996069	0.962622	693
56	AC	no	0	0	0	0	none	none	111	17	852	260	1.99254	0.00937696	694
56	CC	no	0	0	0	0	none	none	91	31	896	293	0.959929	0.851575	695
56	CG	no	15	73	171	444	0.533526	0.0323428	55	6	370	67	1.65991	0.255615	696
56	CT	no	56	188	595	1474	0.737922	0.0564293	138	22	997	231	1.45336	0.118833	697
56	GC	no	0	0	0	0	none	none	140	29	1151	294	1.23311	0.327287	698
56	GG	no	44	114	495	869	0.677583	0.0356824	114	22	823	213	1.3411	0.229993	699
56	GT	no	35	131	358	1147	0.856007	0.435807	46	15	587	145	0.757524	0.371306	700
56	TC	no	0	0	0	0	none	none	118	37	813	293	1.14936	0.486921	701
56	Sub_Total	no	150	506	1619	3934	0.720325	0.000737792	813	179	6489	1796	1.25709	0.00824492	702
Distance	First_Two	CpG	First_57_A>G	G>A	Remain_A>G	G>A	OR	P	First_57_C>T	T>C	Remain_C>T	T>C	OR	P	703
57	AC	CpG	80	200	1009	2472	0.97998	0.883038	90	22	1016	306	1.2321	0.396613	704
57	CC	CpG	89	255	1034	2592	0.874912	0.298049	127	41	1228	367	0.925737	0.683352	705
57	CG	CpG	0	0	0	0	none	none	47	10	432	102	1.10972	0.775522	706
57	CT	CpG	0	0	0	0	none	none	76	18	606	134	0.933627	0.80551	707
57	GC	CpG	87	274	892	2341	0.833307	0.157661	141	42	1500	423	0.946714	0.766243	708
57	GG	CpG	0	0	0	0	none	none	122	27	952	217	1.02996	0.895899	709
57	GT	CpG	0	0	0	0	none	none	38	13	403	128	0.928421	0.825512	710
57	TC	CpG	65	146	641	1692	1.17518	0.300859	84	31	826	283	0.928376	0.736783	711
57	Sub_Total	CpG	321	875	3576	9097	0.933249	0.310823	725	204	6963	1960	1.00039	0.996304	712
57	AC	no	0	0	0	0	none	none	112	18	851	259	1.89372	0.0140052	713
57	CC	no	0	0	0	0	none	none	96	32	891	292	0.983165	0.937049	714
57	CG	no	15	73	171	444	0.533526	0.0323428	56	6	369	67	1.69467	0.235955	715
57	CT	no	58	192	593	1470	0.748841	0.0656131	139	23	996	230	1.39558	0.157449	716
57	GC	no	0	0	0	0	none	none	143	30	1148	293	1.21658	0.35267	717
57	GG	no	45	120	494	863	0.655111	0.020572	118	22	819	213	1.39494	0.171997	718
57	GT	no	35	136	358	1142	0.820942	0.320765	49	16	584	144	0.755137	0.35201	719
57	TC	no	0	0	0	0	none	none	119	38	812	292	1.12613	0.54923	720
57	Sub_Total	no	153	521	1616	3919	0.712176	0.000419439	832	185	6470	1790	1.24423	0.0105237	721
Distance	First_Two	CpG	First_58_A>G	G>A	Remain_A>G	G>A	OR	P	First_58_C>T	T>C	Remain_C>T	T>C	OR	P	722
58	AC	CpG	81	206	1008	2466	0.961945	0.776018	94	22	1012	306	1.29195	0.295945	723
58	CC	CpG	91	261	1032	2586	0.873675	0.288022	130	42	1225	366	0.924781	0.676115	724
58	CG	CpG	0	0	0	0	none	none	47	10	432	102	1.10972	0.775522	725
58	CT	CpG	0	0	0	0	none	none	76	18	606	134	0.933627	0.80551	726
58	GC	CpG	87	279	892	2336	0.816626	0.115691	145	43	1496	422	0.951219	0.783673	727
58	GG	CpG	0	0	0	0	none	none	123	27	951	217	1.03949	0.863592	728
58	GT	CpG	0	0	0	0	none	none	38	13	403	128	0.928421	0.825512	729
58	TC	CpG	67	148	639	1690	1.19729	0.243022	85	31	825	283	0.940567	0.781403	730
58	Sub_Total	CpG	326	894	3571	9078	0.927001	0.262404	738	206	6950	1958	1.00929	0.911106	731
58	AC	no	0	0	0	0	none	none	112	18	851	259	1.89372	0.0140052	732
58	CC	no	0	0	0	0	none	none	97	32	890	292	0.994522	0.979593	733
58	CG	no	15	73	171	444	0.533526	0.0323428	56	6	369	67	1.69467	0.235955	734
58	CT	no	58	194	593	1468	0.740112	0.0550908	141	24	994	229	1.3535	0.191839	735
58	GC	no	0	0	0	0	none	none	150	30	1141	293	1.28396	0.233943	736
58	GG	no	47	120	492	863	0.687009	0.0373398	120	22	817	213	1.42205	0.147858	737
58	GT	no	35	138	358	1140	0.807627	0.281549	51	17	582	143	0.737113	0.299944	738
58	TC	no	0	0	0	0	none	none	121	38	810	292	1.14789	0.485998	739
58	Sub_Total	no	155	525	1614	3915	0.716144	0.000487212	848	187	6454	1788	1.2563	0.0072282	740
Distance	First_Two	CpG	First_59_A>G	G>A	Remain_A>G	G>A	OR	P	First_59_C>T	T>C	Remain_C>T	T>C	OR	P	741
59	AC	CpG	83	214	1006	2458	0.947651	0.689552	97	22	1009	306	1.33715	0.234251	742
59	CC	CpG	92	266	1031	2581	0.865836	0.254212	132	43	1223	365	0.916161	0.636709	743
59	CG	CpG	0	0	0	0	none	none	49	10	430	102	1.16233	0.67923	744
59	CT	CpG	0	0	0	0	none	none	78	18	604	134	0.961369	0.88745	745
59	GC	CpG	88	282	891	2333	0.817091	0.114885	145	45	1496	420	0.904635	0.576164	746
59	GG	CpG	0	0	0	0	none	none	125	27	949	217	1.05862	0.800251	747
59	GT	CpG	0	0	0	0	none	none	38	15	403	126	0.79206	0.467669	748
59	TC	CpG	68	149	638	1689	1.20818	0.217536	86	31	824	283	0.952787	0.826398	749
59	Sub_Total	CpG	331	911	3566	9061	0.923218	0.234083	750	211	6938	1953	1.00057	0.994474	750
59	AC	no	0	0	0	0	none	none	118	18	845	259	2.00934	0.00690742	751
59	CC	no	0	0	0	0	none	none	98	32	889	292	1.00591	0.978099	752
59	CG	no	15	74	171	443	0.52513	0.0279595	57	6	368	67	1.72962	0.217601	753
59	CT	no	60	198	591	1464	0.750654	0.0639153	142	24	993	229	1.36447	0.179983	754
59	GC	no	0	0	0	0	none	none	151	31	1140	292	1.24765	0.286168	755
59	GG	no	49	124	490	859	0.692742	0.0383374	122	22	815	213	1.4493	0.126619	756
59	GT	no	35	140	358	1138	0.794693	0.24605	52	17	581	143	0.75286	0.333853	757
59	TC	no	0	0	0	0	none	none	123	39	808	291	1.13585	0.515691	758
59	Sub_Total	no	159	536	1610	3904	0.71931	0.000503403	863	189	6439	1786	1.26652	0.00516403	759
Distance	First_Two	CpG	First_60_A>G	G>A	Remain_A>G	G>A	OR	P	First_60_C>T	T>C	Remain_C>T	T>C	OR	P	760
60	AC	CpG	83	218	1006	2454	0.928749	0.581986	99	22	1007	306	1.36743	0.199148	761
60	CC	CpG	94	267	1029	2580	0.882716	0.319839	133	43	1222	365	0.923857	0.669005	762
60	CG	CpG	0	0	0	0	none	none	50	10	429	102	1.18881	0.633862	763
60	CT	CpG	0	0	0	0	none	none	79	19	603	133	0.917081	0.751032	764
60	GC	CpG	89	285	890	2330	0.817544	0.114078	147	46	1494	419	0.896237	0.537537	765
60	GG	CpG	0	0	0	0	none	none	127	27	947	217	1.07783	0.738884	766
60	GT	CpG	0	0	0	0	none	none	39	15	402	126	0.814925	0.522553	767
60	TC	CpG	68	152	638	1686	1.18223	0.27382	88	31	822	283	0.977317	0.916913	768
60	Sub_Total	CpG	334	922	3563	9050	0.920128	0.212991	762	213	6926	1951	1.00774	0.924716	769
60	AC	no	0	0	0	0	none	none	121	19	842	258	1.95137	0.0081858	770
60	CC	no	0	0	0	0	none	none	100	34	887	290	0.961602	0.851898	771
60	CG	no	15	76	171	441	0.509003	0.0207834	58	6	367	67	1.76476	0.200487	772
60	CT	no	60	199	591	1463	0.746371	0.0586366	144	24	991	229	1.38648	0.158067	773
60	GC	no	0	0	0	0	none	none	154	31	1137	292	1.2758	0.239499	774
60	GG	no	50	124	489	859	0.708325	0.0503181	123	22	814	213	1.46298	0.117006	775
60	GT	no	35	145	358	1133	0.763918	0.172419	53	17	580	143	0.768661	0.36962	776
60	TC	no	0	0	0	0	none	none	124	39	807	291	1.14651	0.485006	777
60	Sub_Total	no	160	544	1609	3896	0.712171	0.000320474	877	192	6425	1783	1.26758	0.00470822	778
